# Supplementary material for: The Impact of Glucose Oxidase Immobilization on Dendritic Gold Nanostructures on the Performance of Glucose Biosensors
Source: Biosensors (Basel). 2022 May 10;12(5):320. doi: 10.3390/bios12050320 (PMC9139151; doi:10.3390/bios12050320)
Supplement: Supplementary file 1 [file biosensors-12-00320-s001.zip]

Archive with 1 entries (1 files):
- biosensors-1685859-supplementary.pdf
